# Supplementary material for: lncRNA187415.1 silence in BCAMs ameliorated breast cancer progression by blocking C/EBPβ‐lncRNA187415.1‐CISH axis and reversing pro‐tumor characteristic of BCAMs
Source: Clin Transl Med. 2021 May 6;11(5):e407. doi: 10.1002/ctm2.407 (PMC8102855; doi:10.1002/ctm2.407)
Supplement: Supplementary file 2 — Table S1 The potential targets of lncRNA187415.1 [file CTM2-11-e407-s001.xlsx]

## Sheet: Sheet1
IDs	log2FoldChange	pValue
Cish;c=0.993;p=6.4e-05	8.074	6.04e-05
Lcn2;c=0.893;p=0.017	6.67359	0.0154417
Ccl7;c=0.949;p=0.0039	6.58313	0.00378957
Avil;c=0.837;p=0.038	6.01791	0.0369878
Tbxas1;c=0.904;p=0.013	5.55321	0.0136215
Nt5e;c=0.991;p=0.00013	5.201	8.04e-05
Ranbp3l;c=-0.919;p=0.0097	5.17478	0.00928838
Ptgs1;c=0.935;p=0.0063	5.12145	0.00635879
Socs2;c=0.999;p=2.2e-06	4.97437	9.77e-10
Cp;c=0.834;p=0.039	4.82291	0.0385007
Tnnt2;c=0.949;p=0.0038	4.53114	0.00457788
Entpd1;c=0.91;p=0.012	4.52108	0.0116074
Nedd4;c=0.862;p=0.027	4.42196	0.0302993
Ccl2;c=0.958;p=0.0026	4.29399	0.00233291
Serpinb10;c=0.976;p=0.00084	4.19409	0.00120939
Tenm4;c=0.948;p=0.004	4.17576	0.00489155
Slc6a4;c=-0.867;p=0.025	4.17384	0.0275289
Lpl;c=-0.961;p=0.0022	4.15439	0.00137802
Gpr35;c=0.984;p=0.0004	4.04719	0.000508422
Mmp9;c=0.941;p=0.0051	4.01434	0.0042576
Il23a;c=0.976;p=0.00085	3.98637	0.000768687
Socs3;c=0.961;p=0.0022	3.88874	0.00114095
Tmem26;c=-0.991;p=0.00012	3.85176	0.000142558
Ccnd2;c=0.975;p=0.00091	3.80191	0.000517949
Cldn11;c=-0.979;p=0.00065	3.7731	0.000443033
Trem1;c=0.95;p=0.0037	3.75191	0.00394087
Cd300lf;c=0.999;p=8e-07	3.69448	1.63e-05
Hal;c=0.955;p=0.003	3.67775	0.00256976
Gbp7;c=0.931;p=0.0069	3.63256	0.0064929
Cxcl10;c=-0.858;p=0.029	3.62347	0.0222938
Tnc;c=-0.925;p=0.0083	3.59421	0.00536952
Ndst1;c=0.952;p=0.0033	3.58893	0.00296735
Pilrb1;c=0.952;p=0.0034	3.53035	0.00431401
Lingo1;c=-0.974;p=0.00097	3.52402	0.00182439
Pla1a;c=0.995;p=4.1e-05	3.48339	1.44e-05
Ptchd1;c=-0.991;p=0.00011	3.48326	5.97e-05
Acy1;c=0.975;p=0.00095	3.40207	0.000928871
Ctla2a;c=0.996;p=2.2e-05	3.38193	8.94e-06
Acsbg1;c=0.978;p=0.00074	3.34774	0.000626775
Osm;c=0.952;p=0.0033	3.31625	0.0022171
Hid1;c=0.871;p=0.024	3.30413	0.023047
Siglec1;c=0.896;p=0.016	3.30173	0.0157055
Glipr2;c=0.841;p=0.036	3.25654	0.0346996
Vegfc;c=-0.961;p=0.0023	3.22374	0.00208202
Mr1;c=0.844;p=0.035	3.21654	0.0325908
Fnbp1l;c=-0.989;p=0.00019	3.18311	9.27e-05
Kcnj2;c=-0.929;p=0.0073	3.17039	0.0062604
Sctr;c=0.986;p=0.0003	3.16018	0.000647904
Tarm1;c=0.958;p=0.0027	3.14251	0.00337228
Ptger2;c=0.916;p=0.01	3.09046	0.010436
Il7r;c=-0.943;p=0.0048	3.08613	0.0035627
Tnfrsf9;c=0.964;p=0.002	3.08557	0.000970865
Pilra;c=0.976;p=0.00085	3.06707	0.000948026
Yipf7;c=-0.98;p=0.00062	3.05254	0.000498627
Lamb1;c=0.85;p=0.032	3.01908	0.0355881
Ctla2b;c=0.993;p=8.1e-05	3.01677	0.000112836
Tgm2;c=0.952;p=0.0034	2.85208	0.00291664
Lpar1;c=-0.933;p=0.0066	2.8173	0.0105242
Emp2;c=0.944;p=0.0047	2.8003	0.00449496
Pla2g1b;c=0.998;p=4.9e-06	2.7841	3.63e-05
Treml2;c=0.862;p=0.027	2.77472	0.0312904
Igf1;c=-0.89;p=0.017	2.77106	0.0161575
Pf4;c=0.966;p=0.0018	2.76696	0.0013699
Tnip3;c=-0.987;p=0.00023	2.74457	0.000189665
Bcl6;c=-0.943;p=0.0048	2.74095	0.00306803
Tmod1;c=-0.839;p=0.037	2.72542	0.035364
Cd72;c=-0.977;p=0.00076	2.7248	0.000893474
Gja1;c=0.823;p=0.044	2.70933	0.0464579
Ttc24;c=0.921;p=0.0091	2.7092	0.00862581
Susd1;c=0.994;p=5.4e-05	2.70247	2.48e-05
Gm3045;c=0.897;p=0.015	2.68198	0.0141763
Clec12a;c=-0.975;p=0.00092	2.67337	0.00106465
Tyw5;c=-0.922;p=0.0089	2.64822	0.00754004
Arg1;c=0.873;p=0.023	2.64067	0.02113
Alox15;c=0.922;p=0.0088	2.63883	0.00941978
Coro6;c=0.901;p=0.014	2.63846	0.0141803
Rnasel;c=0.924;p=0.0085	2.63761	0.00800957
Itgb7;c=0.88;p=0.021	2.63476	0.0191687
Il13ra2;c=-0.925;p=0.0083	2.62025	0.00682579
Kirrel3;c=-0.869;p=0.024	2.61939	0.0296492
Pdcd1;c=-0.876;p=0.022	2.6157	0.0233732
Clec1b;c=-0.977;p=0.00077	2.59144	0.00065602
Kirrel;c=0.832;p=0.04	2.58969	0.0456548
Csf3;c=0.925;p=0.0082	2.58144	0.00956518
Dusp6;c=0.934;p=0.0064	2.57415	0.00539372
Il1a;c=0.995;p=3.2e-05	2.56736	0.000119145
Ctsh;c=0.839;p=0.037	2.55043	0.0416961
Tlr8;c=0.878;p=0.022	2.53991	0.0191377
Cxcl14;c=0.871;p=0.024	2.52816	0.0215992
Cd80;c=0.955;p=0.0029	2.51868	0.00299623
Anxa3;c=0.878;p=0.021	2.51351	0.0210059
Csf2rb2;c=0.976;p=0.00086	2.51234	0.00035168
Cxcl16;c=-0.961;p=0.0022	2.50214	0.00282638
Lrp12;c=0.97;p=0.0013	2.49834	0.00109427
Bach2os;c=0.972;p=0.0011	2.4964	0.00208867
Ambp;c=-0.894;p=0.016	2.4893	0.0152246
A730067D02Rik;c=-0.85;p=0.032	2.4856	0.031471
Rad51b;c=-0.873;p=0.023	2.48159	0.0166842
Agpat9;c=0.838;p=0.037	2.46807	0.0386981
Mir99ahg;c=-0.931;p=0.0069	2.46613	0.00547186
Pcbp4;c=0.943;p=0.0048	2.46523	0.00526448
Mafb;c=0.961;p=0.0023	2.4637	0.00166891
H2-T24;c=-0.951;p=0.0036	2.45549	0.00297305
Pde7b;c=-0.973;p=0.0011	2.45352	0.000632572
Cd207;c=-0.82;p=0.046	2.45017	0.0454437
Hbegf;c=0.995;p=4.1e-05	2.42229	0.000101147
Prss46;c=0.824;p=0.044	2.41207	0.0425624
Fcgr3;c=0.914;p=0.011	2.40198	0.00976277
Arg2;c=0.917;p=0.01	2.39362	0.0087884
Fbxo15;c=-0.907;p=0.013	2.39315	0.00926953
Kcnma1;c=0.896;p=0.016	2.39176	0.012848
Gcat;c=-0.854;p=0.03	2.37538	0.02481
Cfp;c=0.939;p=0.0055	2.37271	0.00460845
Hist1h2ab;c=-0.892;p=0.017	2.36281	0.0116099
Bglap2;c=0.894;p=0.016	2.35717	0.0162058
Serpinb8;c=-0.959;p=0.0025	2.34506	0.00135852
Agmo;c=-0.95;p=0.0036	2.3448	0.00244378
Il4ra;c=0.996;p=2.3e-05	2.34076	7.91e-06
Hist1h3g;c=-0.897;p=0.015	2.32973	0.0114126
Neil3;c=-0.821;p=0.045	2.32245	0.0328307
Plcb4;c=-0.969;p=0.0014	2.31936	0.00158267
Stap1;c=-0.959;p=0.0025	2.29481	0.00262858
Ccl12;c=0.873;p=0.023	2.28914	0.024357
Ptger4;c=-0.917;p=0.01	2.28013	0.00949098
Ccl24;c=0.888;p=0.018	2.2748	0.0142534
Tmem154;c=0.865;p=0.026	2.27142	0.0268815
Csf2rb;c=0.981;p=0.00052	2.26895	0.000376866
Hist1h2ai;c=-0.901;p=0.014	2.26774	0.0105409
Hist1h2ae;c=-0.867;p=0.025	2.26474	0.0217081
Ndrg4;c=-0.941;p=0.0052	2.25879	0.00687608
Fads2;c=-0.87;p=0.024	2.25866	0.0248104
Hist1h4m;c=-0.911;p=0.011	2.25766	0.00787252
Lair1;c=-0.972;p=0.0011	2.25039	0.00190235
Clec4b1;c=0.973;p=0.0011	2.24796	0.00122955
Olfr934;c=-0.852;p=0.031	2.24472	0.0307701
Serpinb2;c=0.929;p=0.0073	2.24451	0.00693867
Gda;c=0.966;p=0.0017	2.24388	0.00102715
Id1;c=0.841;p=0.036	2.2434	0.0343436
Itga4;c=-0.886;p=0.019	2.24278	0.0162642
Plk2;c=-0.884;p=0.02	2.24258	0.0187912
Sgk1;c=0.932;p=0.0067	2.24246	0.00729545
Uhrf1;c=-0.918;p=0.0098	2.23918	0.00716235
Adamtsl4;c=0.899;p=0.015	2.23548	0.0101955
Galnt3;c=0.814;p=0.049	2.23208	0.0473538
Edil3;c=0.932;p=0.0067	2.22953	0.0069504
Slpi;c=0.816;p=0.047	2.22446	0.0499988
9430069I07Rik;c=0.951;p=0.0035	2.22313	0.00631598
Rasgrp3;c=-0.962;p=0.0021	2.22279	0.0011933
Stab1;c=0.914;p=0.011	2.21639	0.010692
Adora2b;c=0.988;p=0.00021	2.21073	0.000132993
Serinc2;c=-0.983;p=0.00043	2.20529	0.000620874
Kif23;c=-0.828;p=0.042	2.19746	0.035254
Vegfa;c=0.883;p=0.02	2.18708	0.0155687
Itgam;c=0.871;p=0.024	2.18585	0.0233511
Hoga1;c=0.837;p=0.038	2.18238	0.0412723
Dao;c=-0.816;p=0.048	2.17833	0.039791
7330403C04Rik;c=-0.891;p=0.017	2.17702	0.0176861
Hist1h2ao;c=-0.899;p=0.015	2.17515	0.0101177
Zranb3;c=-0.97;p=0.0014	2.1591	0.00201612
Zbtb32;c=-0.956;p=0.0028	2.14366	0.00420684
Csn3;c=0.836;p=0.038	2.14315	0.0354121
Fam13c;c=-0.93;p=0.0071	2.14055	0.00747287
Hist1h3f;c=-0.889;p=0.018	2.13493	0.0124219
Rnase4;c=0.848;p=0.033	2.13147	0.0307129
Fabp2;c=-0.942;p=0.005	2.13075	0.00679142
Tmprss5;c=0.939;p=0.0054	2.13049	0.00664107
Acsf2;c=0.857;p=0.029	2.11973	0.0273387
Hist1h2bb;c=-0.868;p=0.025	2.11357	0.0179802
Cep128;c=-0.825;p=0.043	2.11278	0.0331118
Hist1h1a;c=-0.957;p=0.0027	2.10404	0.00175949
Myh7b;c=-0.814;p=0.049	2.10286	0.0406686
Slc6a12;c=-0.961;p=0.0022	2.09921	0.00167349
Mt1;c=0.894;p=0.016	2.09413	0.0105293
Arhgef39;c=-0.886;p=0.019	2.09322	0.0144402
Slc40a1;c=0.848;p=0.033	2.08404	0.0342315
Camkk1;c=0.922;p=0.009	2.08166	0.00947621
Fam212b;c=0.983;p=0.00044	2.08116	0.000368813
Hist1h3i;c=-0.913;p=0.011	2.0808	0.00759032
Mt2;c=0.921;p=0.009	2.07561	0.00804383
Ankle1;c=-0.814;p=0.049	2.06215	0.0408234
Tgm1;c=0.957;p=0.0028	2.04728	0.00195184
Gipr;c=0.929;p=0.0073	2.04694	0.00641574
C3ar1;c=0.96;p=0.0023	2.04373	0.00176469
Pole;c=-0.901;p=0.014	2.04273	0.0105346
B430306N03Rik;c=0.84;p=0.036	2.04237	0.0371946
Iqgap3;c=-0.892;p=0.017	2.03893	0.0125849
Bsn;c=-0.894;p=0.016	2.03476	0.0189064
Cx3cl1;c=0.938;p=0.0057	2.02778	0.00747056
Arsb;c=-0.993;p=7.6e-05	2.02656	6.65e-05
Hist1h1b;c=-0.895;p=0.016	2.02568	0.0137998
Fgfr3;c=0.93;p=0.0071	2.02426	0.00502347
Nrp1;c=-0.934;p=0.0064	2.01358	0.0096317
Zfp26;c=-0.987;p=0.00026	2.00897	5.83e-05
Creb5;c=0.99;p=0.00015	2.00515	0.000160655
Hist1h2ag;c=-0.877;p=0.022	2.00414	0.0152892
Tcf19;c=-0.874;p=0.023	2.00333	0.0155595
Samsn1;c=0.985;p=0.00036	2.00061	0.000240651
Neurl1b;c=-0.886;p=0.019	2.00051	0.0135794
Fam20c;c=0.94;p=0.0052	1.99793	0.00524355
Hist1h2an;c=-0.88;p=0.021	1.99724	0.0142506
F9;c=-0.971;p=0.0013	1.9859	0.00106403
Ifitm1;c=-0.917;p=0.01	1.98548	0.00757924
Ect2;c=-0.902;p=0.014	1.98516	0.0128626
Kif2c;c=-0.825;p=0.043	1.98492	0.0346386
Zfp948;c=-0.931;p=0.007	1.97002	0.00904255
Dtl;c=-0.846;p=0.034	1.9649	0.0318386
Hist1h2ba;c=-0.878;p=0.021	1.96451	0.0151914
Hist1h2bf;c=-0.91;p=0.012	1.96406	0.00864983
Selp;c=0.851;p=0.032	1.9573	0.0352503
Anxa8;c=0.841;p=0.036	1.95649	0.0325891
Hist1h3a;c=-0.874;p=0.023	1.95604	0.0258729
Slc15a3;c=0.947;p=0.0041	1.95198	0.00327021
Cadm1;c=-0.969;p=0.0014	1.94713	0.00171266
Hist1h2bm;c=-0.892;p=0.017	1.9332	0.0114491
Fancd2;c=-0.831;p=0.04	1.9297	0.0334905
Met;c=0.849;p=0.033	1.92824	0.0359291
Prdx5;c=0.947;p=0.0041	1.91487	0.00260142
Gen1;c=-0.863;p=0.027	1.91337	0.0213443
Bglap3;c=0.946;p=0.0043	1.91195	0.00365714
Upp1;c=0.855;p=0.03	1.90083	0.0354092
Ccl6;c=0.961;p=0.0022	1.89879	0.00273735
Mup5;c=0.938;p=0.0056	1.89719	0.00377317
Hist2h3c2;c=-0.924;p=0.0085	1.89601	0.00840072
Brip1;c=-0.832;p=0.04	1.89197	0.0307394
Prokr1;c=-0.952;p=0.0034	1.88607	0.00356765
Myh13;c=0.991;p=0.00011	1.88576	0.000415823
Sarm1;c=-0.877;p=0.022	1.88504	0.0236046
Rasgef1b;c=-0.945;p=0.0044	1.88371	0.00554602
Cxcl17;c=-0.88;p=0.021	1.88014	0.0187974
Fam174a;c=-0.838;p=0.037	1.87889	0.027565
Lgals9;c=0.973;p=0.0011	1.87779	0.000894749
Acmsd;c=0.992;p=8.5e-05	1.87576	0.000267178
Mis18bp1;c=-0.901;p=0.014	1.87168	0.0112332
2310002L09Rik;c=-0.828;p=0.042	1.86977	0.0426187
Hist1h2ak;c=-0.876;p=0.022	1.86929	0.015306
Hist1h4j;c=-0.834;p=0.039	1.86121	0.0295295
Pi16;c=0.831;p=0.04	1.85354	0.04673
Hist1h4i;c=-0.917;p=0.01	1.85325	0.00748351
Kif20a;c=-0.832;p=0.04	1.85102	0.0325754
Tk1;c=-0.874;p=0.023	1.84841	0.0173547
Pif1;c=-0.836;p=0.038	1.8481	0.0308411
Bcl2a1d;c=0.929;p=0.0074	1.84748	0.00657367
Olfr1510;c=0.838;p=0.037	1.84732	0.0357187
Esco2;c=-0.828;p=0.042	1.84656	0.0308049
Lacc1;c=0.922;p=0.0089	1.83818	0.00988345
Hdac11;c=0.966;p=0.0018	1.83803	0.00238515
Hist1h2aa;c=-0.885;p=0.019	1.83302	0.0130505
H2afj;c=-0.89;p=0.017	1.83101	0.0119167
Pmepa1;c=0.865;p=0.026	1.83039	0.0268084
Kbtbd6;c=-0.834;p=0.039	1.82891	0.0282016
Mcm6;c=-0.875;p=0.022	1.82827	0.0181754
Fam47e;c=0.915;p=0.011	1.82768	0.00628861
Ticrr;c=-0.819;p=0.046	1.82166	0.0378451
4931428F04Rik;c=-0.958;p=0.0027	1.81903	0.00237424
Ap1m2;c=-0.818;p=0.047	1.81807	0.0373086
Hist2h2ac;c=-0.88;p=0.021	1.81603	0.0142363
Wipi1;c=0.855;p=0.03	1.81074	0.0272407
Fbxo5;c=-0.86;p=0.028	1.80961	0.020882
Baiap2l1;c=0.91;p=0.012	1.80765	0.011643
Serpinb6d;c=0.819;p=0.046	1.80749	0.0352092
Kif11;c=-0.828;p=0.042	1.80526	0.033824
Akr1b7;c=0.902;p=0.014	1.80495	0.0144084
Hist1h2af;c=-0.876;p=0.022	1.80235	0.0152761
Pbk;c=-0.813;p=0.049	1.80176	0.0401676
Hist1h3c;c=-0.875;p=0.023	1.80141	0.0158403
Slc5a3;c=-0.911;p=0.012	1.79683	0.0080147
Gas2l3;c=-0.911;p=0.012	1.79438	0.00810209
Ypel2;c=0.861;p=0.028	1.788	0.0276334
St18;c=-0.923;p=0.0087	1.78503	0.00619164
Pilrb2;c=0.894;p=0.016	1.78267	0.01841
Cd69;c=-0.884;p=0.019	1.7824	0.020048
Chchd10;c=0.93;p=0.0071	1.78021	0.00556652
Ppm1e;c=-0.84;p=0.037	1.77947	0.0274278
Ms4a6d;c=0.832;p=0.04	1.77776	0.0391651
Mgst1;c=0.902;p=0.014	1.7732	0.0155893
Tns2;c=0.911;p=0.011	1.77156	0.012068
Lif;c=0.813;p=0.049	1.77102	0.0461267
Cnr1;c=-0.847;p=0.033	1.76899	0.0266637
Pla2g4c;c=-0.903;p=0.014	1.76669	0.00924654
Vmn1r188;c=-0.966;p=0.0017	1.76514	0.00114848
Ccne2;c=-0.868;p=0.025	1.76101	0.0230368
Slc16a10;c=-0.928;p=0.0075	1.75978	0.00519187
Ccdc116;c=-0.897;p=0.015	1.75959	0.0146373
Cdc6;c=-0.865;p=0.026	1.75548	0.0227617
Bcl2a1c;c=0.916;p=0.01	1.75515	0.0100903
Epha2;c=0.929;p=0.0075	1.75506	0.00949433
Xdh;c=0.863;p=0.027	1.75333	0.0240485
Ifi44l;c=-0.887;p=0.019	1.75229	0.0195613
E2f8;c=-0.813;p=0.049	1.74942	0.0427349
Brca1;c=-0.823;p=0.044	1.74458	0.0438158
Sdcbp;c=-0.913;p=0.011	1.74272	0.0143857
Casc4;c=0.825;p=0.043	1.74072	0.049887
Hist4h4;c=-0.854;p=0.03	1.73469	0.0224504
Rbfox1;c=-0.98;p=0.00062	1.72897	0.000761488
Plekha7;c=0.924;p=0.0084	1.72689	0.0107146
Pip5k1a;c=0.884;p=0.019	1.72314	0.017134
Ddit4;c=0.915;p=0.01	1.71929	0.0133215
Map1a;c=-0.978;p=0.00071	1.7191	0.00118196
Clec12b;c=-0.941;p=0.0051	1.71056	0.00675377
Kif14;c=-0.816;p=0.048	1.70824	0.038961
Arhgef6;c=-0.904;p=0.013	1.7047	0.0112796
Rab4a;c=0.891;p=0.017	1.70453	0.0175938
Il1r1;c=0.974;p=0.001	1.70314	0.00222503
Chaf1b;c=-0.836;p=0.038	1.70171	0.0325467
Rtp4;c=-0.933;p=0.0066	1.70104	0.00702902
Sema4b;c=-0.927;p=0.0079	1.69975	0.0057429
Spdl1;c=-0.889;p=0.018	1.69393	0.0129916
Lrr1;c=-0.843;p=0.035	1.69341	0.0290952
Camk1d;c=-0.984;p=0.00041	1.69053	0.000688163
Hist1h4k;c=-0.819;p=0.046	1.68965	0.0356611
Tle1;c=-0.958;p=0.0026	1.68592	0.00134596
Psg18;c=-0.914;p=0.011	1.6779	0.00993771
Fosl2;c=0.993;p=8.3e-05	1.67678	2.85e-05
Syk;c=0.823;p=0.044	1.6762	0.0467603
Timeless;c=-0.831;p=0.041	1.6756	0.0326054
Tm4sf1;c=0.838;p=0.037	1.67434	0.0406796
Angptl7;c=-0.927;p=0.0077	1.67148	0.00495918
Scn10a;c=0.883;p=0.02	1.66761	0.0150139
Il1f5;c=0.977;p=0.00079	1.667	0.000503873
Cxadr;c=0.906;p=0.013	1.66384	0.0104785
Gm1045;c=0.998;p=6.4e-06	1.66248	5.03e-05
Jak3;c=0.892;p=0.017	1.66146	0.0177418
Kif18a;c=-0.837;p=0.038	1.66125	0.0304452
C330027C09Rik;c=-0.816;p=0.048	1.6609	0.0378373
Foxm1;c=-0.836;p=0.038	1.65879	0.0291845
4930486L24Rik;c=0.841;p=0.036	1.65755	0.0329951
Dnmt1;c=-0.891;p=0.017	1.65619	0.0132277
Bard1;c=-0.812;p=0.05	1.65292	0.0396562
Cav1;c=0.839;p=0.037	1.6493	0.0421011
Rgcc;c=-0.927;p=0.0079	1.64924	0.00903766
Krt8;c=0.821;p=0.045	1.64868	0.0505102
Fcgr1;c=0.967;p=0.0017	1.64292	0.00178408
Adam33;c=0.82;p=0.046	1.63947	0.0422626
Rhobtb1;c=0.894;p=0.016	1.6388	0.017779
Ogn;c=-0.985;p=0.00032	1.63816	0.000234966
E2f7;c=-0.876;p=0.022	1.63787	0.0162881
Elovl1;c=-0.82;p=0.046	1.63732	0.0386871
Kif20b;c=-0.822;p=0.045	1.63374	0.0370502
Mroh8;c=-0.852;p=0.031	1.63301	0.0235902
Hist1h2bn;c=-0.908;p=0.012	1.62928	0.00981487
Cep170b;c=0.813;p=0.049	1.62698	0.0480786
Il1rl1;c=-0.892;p=0.017	1.62695	0.0130248
Abtb2;c=0.987;p=0.00024	1.62634	0.000268829
Srgn;c=0.949;p=0.0039	1.61814	0.00281321
Mxra8;c=0.816;p=0.048	1.61768	0.041982
Dhfr;c=-0.877;p=0.022	1.61752	0.0175417
Olfr808;c=-0.949;p=0.0039	1.61373	0.00319476
Ache;c=0.84;p=0.037	1.61056	0.0406044
Myo10;c=-0.962;p=0.0021	1.60805	0.00172254
Oas3;c=-0.96;p=0.0023	1.60775	0.00334903
Rac3;c=-0.941;p=0.0051	1.6039	0.00618945
Gatsl3;c=0.898;p=0.015	1.6037	0.014994
Cdc7;c=-0.892;p=0.017	1.60123	0.0129138
Itgax;c=-0.96;p=0.0023	1.60077	0.00128356
Ifi202b;c=0.894;p=0.016	1.58933	0.0143604
Abl1;c=0.875;p=0.022	1.58463	0.0242106
Sh3d21;c=0.957;p=0.0027	1.58426	0.00336399
Fignl1;c=-0.813;p=0.049	1.58124	0.0387748
Dab2;c=0.953;p=0.0033	1.57811	0.00245241
Ikbke;c=0.915;p=0.011	1.57714	0.00922253
Olfr110;c=-0.931;p=0.0069	1.57554	0.00877834
Melk;c=-0.815;p=0.048	1.57489	0.0394721
Hirip3;c=-0.845;p=0.034	1.57232	0.0275278
Gm10209;c=-0.86;p=0.028	1.5704	0.0267587
S100a4;c=-0.937;p=0.0059	1.56513	0.00606454
Mcm3;c=-0.83;p=0.041	1.56268	0.033054
LOC102642271;c=-0.845;p=0.034	1.56228	0.0249539
Ipo11;c=-0.882;p=0.02	1.5619	0.019161
Aqp11;c=0.957;p=0.0027	1.56154	0.00226488
Mast4;c=-0.83;p=0.041	1.55834	0.0350586
Rbpms;c=0.928;p=0.0076	1.5578	0.00823235
Zfp516;c=0.968;p=0.0015	1.55745	0.00157285
Serpinc1;c=-0.931;p=0.007	1.5571	0.00972599
Depdc1b;c=-0.824;p=0.044	1.55622	0.0349259
Ndc80;c=-0.833;p=0.039	1.55445	0.0306592
Inadl;c=0.911;p=0.012	1.5539	0.0115599
Kctd16;c=0.846;p=0.034	1.55294	0.0401687
Lhfpl2;c=0.865;p=0.026	1.55077	0.0286271
Ctsd;c=0.964;p=0.002	1.55045	0.0014817
Patz1;c=-0.94;p=0.0053	1.54936	0.0045209
Kitl;c=-0.95;p=0.0037	1.54476	0.00284658
Mcm7;c=-0.843;p=0.035	1.54466	0.0290521
Gprasp2;c=-0.89;p=0.018	1.544	0.0157632
Plaur;c=0.879;p=0.021	1.54188	0.0204171
Chaf1a;c=-0.817;p=0.047	1.54181	0.037405
Hs3st6;c=0.979;p=0.00066	1.54025	0.00103423
Lipn;c=-0.939;p=0.0055	1.53865	0.00482774
Nek6;c=0.98;p=0.00062	1.53851	0.000603519
Hist1h4c;c=-0.861;p=0.028	1.53813	0.0207335
Tfcp2l1;c=0.923;p=0.0086	1.53654	0.00585484
AI465300;c=-0.856;p=0.029	1.53444	0.021918
Fbxw14;c=-0.961;p=0.0023	1.53254	0.00366159
Il21r;c=0.825;p=0.043	1.52425	0.0471258
Pcolce;c=0.926;p=0.0081	1.52083	0.00826294
Cacna1g;c=-0.965;p=0.0018	1.51995	0.00161773
Tmpo;c=-0.896;p=0.016	1.51972	0.0118337
Copz2;c=0.857;p=0.029	1.51877	0.0265771
Phex;c=-0.952;p=0.0034	1.51765	0.00314118
Map3k2;c=-0.834;p=0.039	1.51746	0.0466222
Rhag;c=0.954;p=0.0031	1.51721	0.00200643
Ypel1;c=0.964;p=0.0019	1.51595	0.00159801
Cd300a;c=-0.832;p=0.04	1.51507	0.042257
Angptl2;c=0.834;p=0.039	1.5147	0.035196
Pls3;c=0.935;p=0.0062	1.51384	0.00651114
Prss16;c=0.914;p=0.011	1.51332	0.0113764
Lig1;c=-0.818;p=0.047	1.51263	0.0369133
Ceacam19;c=-0.875;p=0.023	1.50952	0.0238063
Ifitm10;c=-0.963;p=0.002	1.50846	0.00251976
Klra2;c=0.887;p=0.018	1.50836	0.0134144
Mutyh;c=-0.828;p=0.042	1.50677	0.0334073
Foxi2;c=-0.914;p=0.011	1.50533	0.0143291
Rec114;c=-0.963;p=0.002	1.50338	0.00341991
Ccsap;c=-0.817;p=0.047	1.50268	0.0379578
Tyms;c=-0.843;p=0.035	1.49935	0.0276082
Emp3;c=-0.953;p=0.0032	1.49882	0.002336
1810011H11Rik;c=0.891;p=0.017	1.49822	0.0177193
Gsto1;c=0.927;p=0.0077	1.49752	0.00871262
Ptpro;c=-0.915;p=0.011	1.49411	0.0116952
Dpysl3;c=0.864;p=0.027	1.49017	0.0203643
Dnmt3l;c=0.942;p=0.005	1.48874	0.00575405
Grina;c=0.848;p=0.033	1.48826	0.0325947
Akap17b;c=0.972;p=0.0011	1.4876	0.000494867
Cd180;c=-0.947;p=0.0041	1.48696	0.00395999
Hist1h3d;c=-0.862;p=0.027	1.48567	0.0197451
Chek1;c=-0.861;p=0.028	1.48373	0.0238027
Fgf13;c=-0.964;p=0.0019	1.48233	0.00153418
Gm19269;c=-0.876;p=0.022	1.47843	0.0161812
Pkmyt1;c=-0.822;p=0.045	1.47738	0.0369166
Gm6377;c=0.882;p=0.02	1.4772	0.0197559
Mcm4;c=-0.867;p=0.025	1.47663	0.02141
Dcstamp;c=-0.942;p=0.005	1.47507	0.00707413
Jakmip2;c=-0.856;p=0.03	1.47452	0.0318884
Mettl11b;c=0.824;p=0.044	1.47094	0.032197
2310022A10Rik;c=-0.871;p=0.024	1.47037	0.0172398
Ifi44;c=-0.812;p=0.05	1.46893	0.0618227
Fanci;c=-0.813;p=0.049	1.4678	0.0405677
Nrg1;c=0.864;p=0.026	1.4656	0.0279429
Ptpn18;c=0.926;p=0.008	1.46531	0.00493376
Pip5k1b;c=-0.947;p=0.0041	1.46467	0.00411152
Adgrl1;c=-0.956;p=0.0029	1.46377	0.00179601
4930402H24Rik;c=-0.964;p=0.0019	1.46196	0.00266747
Thra;c=0.951;p=0.0035	1.46186	0.00384973
Wdr44;c=-0.921;p=0.0092	1.46113	0.0148523
Gm38434;c=0.962;p=0.0022	1.46109	0.0041394
1700008F21Rik;c=0.828;p=0.042	1.45939	0.0310851
Pam;c=-0.833;p=0.039	1.45771	0.031912
Mcm5;c=-0.817;p=0.047	1.45747	0.0383764
Espl1;c=-0.818;p=0.047	1.45423	0.0404441
Rara;c=0.976;p=0.00084	1.45266	0.00167085
Rab7b;c=-0.861;p=0.028	1.45169	0.0306502
Ttc16;c=0.836;p=0.038	1.45088	0.0441696
D17H6S56E-5;c=-0.834;p=0.039	1.44655	0.0299931
Rarg;c=0.813;p=0.049	1.44515	0.0460093
Specc1;c=-0.919;p=0.0095	1.44303	0.00668866
Cmpk2;c=-0.918;p=0.0099	1.44075	0.0114745
Mar10;c=-0.994;p=6.2e-05	1.43634	0.000167107
Eps8;c=0.95;p=0.0037	1.43563	0.00312814
Hist2h4;c=-0.816;p=0.048	1.43454	0.0360624
Adap2;c=0.905;p=0.013	1.43368	0.0127544
Msh5;c=0.895;p=0.016	1.43261	0.015435
Amtn;c=0.826;p=0.043	1.43235	0.0524504
Ccdc136;c=0.97;p=0.0013	1.4312	0.00280243
Lgals4;c=0.822;p=0.045	1.43114	0.0402741
Ndrg2;c=-0.928;p=0.0077	1.43052	0.00793784
Asph;c=-0.934;p=0.0063	1.42968	0.00562648
Ccdc148;c=-0.84;p=0.036	1.42401	0.0336845
Zfp651;c=-0.844;p=0.035	1.42375	0.0340565
Sgsm1;c=-0.877;p=0.022	1.42129	0.0239591
Ddc;c=-0.812;p=0.05	1.41068	0.0546025
Daglb;c=-0.822;p=0.045	1.40636	0.0431033
Olfr1325;c=0.933;p=0.0066	1.40439	0.00505877
Pole2;c=-0.933;p=0.0066	1.40212	0.00490428
Pcx;c=-0.878;p=0.021	1.4019	0.021582
Cenpe;c=-0.813;p=0.049	1.39923	0.0386343
Atad2;c=-0.881;p=0.02	1.39913	0.0143629
Calcrl;c=-0.927;p=0.0077	1.39877	0.0057475
App;c=0.894;p=0.016	1.39229	0.0151529
Rab20;c=0.86;p=0.028	1.39104	0.030337
Abhd3;c=0.949;p=0.0038	1.39093	0.00318474
Arhgap12;c=0.925;p=0.0083	1.38894	0.00747868
Vmn1r81;c=0.981;p=0.00055	1.38848	0.000250711
Sbno2;c=0.829;p=0.041	1.38834	0.0360775
Hells;c=-0.86;p=0.028	1.3874	0.0229286
Ezh2;c=-0.888;p=0.018	1.38653	0.0144357
Tns3;c=-0.967;p=0.0016	1.38541	0.000739199
Slco4a1;c=-0.867;p=0.025	1.38335	0.027115
Cdca3;c=-0.815;p=0.048	1.3829	0.0395799
Slc16a12;c=-0.905;p=0.013	1.38261	0.0111538
St14;c=0.96;p=0.0024	1.38104	0.00280768
Tspan32;c=0.861;p=0.028	1.38026	0.0261571
C5ar1;c=0.879;p=0.021	1.37963	0.0156975
Zc3h12a;c=0.848;p=0.033	1.37931	0.0279075
Gsg1;c=0.919;p=0.0096	1.37927	0.00915434
Bcl2l15;c=0.842;p=0.035	1.37724	0.0356844
B4galt1;c=0.949;p=0.0038	1.37617	0.00363774
Rps24;c=-0.93;p=0.0073	1.37515	0.00878984
Hebp1;c=0.845;p=0.034	1.37385	0.0300523
Thbs2;c=0.895;p=0.016	1.3737	0.0135385
Gm5868;c=-0.838;p=0.037	1.37313	0.0278881
Dnhd1;c=-0.934;p=0.0065	1.37126	0.0073494
Smg6;c=-0.828;p=0.042	1.36754	0.044385
Arid3b;c=0.971;p=0.0012	1.36665	0.00108529
Phlda3;c=0.978;p=0.00069	1.36591	0.00137468
Pvrl1;c=-0.934;p=0.0063	1.36283	0.0064498
Abcc3;c=0.889;p=0.018	1.36219	0.0182582
Mtss1;c=-0.823;p=0.044	1.36163	0.0414472
Grhl2;c=0.844;p=0.035	1.36119	0.0319694
St6gal2;c=0.878;p=0.022	1.35885	0.0160509
Cnn3;c=0.85;p=0.032	1.35715	0.0345794
Hhat;c=0.833;p=0.039	1.35554	0.0414172
Ccdc70;c=0.858;p=0.029	1.35486	0.0226848
Dscc1;c=-0.909;p=0.012	1.35344	0.00943921
P4ha2;c=0.878;p=0.021	1.35337	0.0263219
Dpf1;c=0.894;p=0.016	1.35244	0.0152588
Tmem38b;c=-0.856;p=0.03	1.35137	0.0323926
Ppip5k2;c=-0.819;p=0.046	1.35039	0.0363536
Slc7a8;c=0.916;p=0.01	1.34772	0.0109487
Gm19313;c=0.96;p=0.0024	1.34517	0.00194133
Aox3;c=0.82;p=0.046	1.3444	0.0617684
Fam213a;c=-0.972;p=0.0011	1.34314	0.00116567
Arhgdig;c=0.865;p=0.026	1.34046	0.0216265
Ly6f;c=0.887;p=0.018	1.3402	0.021431
Ccng1;c=0.958;p=0.0026	1.33917	0.00213075
Stbd1;c=0.949;p=0.0039	1.33661	0.00237052
Cnn1;c=-0.838;p=0.037	1.33489	0.045551
Ankrd33b;c=0.931;p=0.0069	1.33466	0.00691599
Fam161a;c=0.865;p=0.026	1.33424	0.0287967
Gm38398;c=0.89;p=0.018	1.33345	0.0228109
Pcna;c=-0.911;p=0.012	1.33225	0.00773563
AA467197;c=0.974;p=0.00099	1.33176	0.000348054
Olah;c=-0.832;p=0.04	1.33173	0.0417514
Pctp;c=0.963;p=0.002	1.33136	0.0020415
Fndc1;c=-0.91;p=0.012	1.32983	0.0155478
4933406J08Rik;c=0.831;p=0.041	1.32833	0.0496952
Crebl2;c=0.961;p=0.0022	1.32551	0.00212524
Gm35498;c=0.834;p=0.039	1.32419	0.0316328
Fam111a;c=-0.927;p=0.0077	1.32395	0.00723311
Igfbp6;c=0.889;p=0.018	1.32279	0.0204893
Pik3r5;c=-0.892;p=0.017	1.32262	0.0125308
Fads1;c=-0.876;p=0.022	1.32238	0.0178783
Vcam1;c=0.943;p=0.0048	1.32168	0.00836988
Nap1l3;c=-0.902;p=0.014	1.32046	0.0142824
Aim1;c=-0.911;p=0.012	1.31863	0.00724656
Aifm2;c=0.972;p=0.0012	1.31844	0.00054058
Zgrf1;c=-0.848;p=0.033	1.31739	0.0251377
Mcm10;c=-0.844;p=0.035	1.31721	0.0263607
Col2a1;c=-0.938;p=0.0056	1.31633	0.00414995
Zfp781;c=0.833;p=0.039	1.31607	0.0342595
Adhfe1;c=-0.926;p=0.008	1.31227	0.00967035
Pola1;c=-0.885;p=0.019	1.30937	0.016794
2210407C18Rik;c=0.846;p=0.034	1.30859	0.0314147
Cdkn1a;c=0.92;p=0.0094	1.307	0.00950384
4922502B01Rik;c=0.978;p=0.0007	1.3065	0.000219821
Tmem100;c=-0.951;p=0.0036	1.30189	0.00208179
Slc44a1;c=-0.973;p=0.0011	1.30139	0.00132354
Cass4;c=0.892;p=0.017	1.30029	0.0155931
Rtn4;c=-0.998;p=7e-06	1.29925	1.37e-05
Sulf1;c=0.952;p=0.0034	1.29764	0.00242673
Dot1l;c=-0.966;p=0.0018	1.29705	0.000786381
Ptpra;c=-0.986;p=0.00029	1.29037	0.00043209
AA589522;c=-0.935;p=0.0061	1.28802	0.00794558
Rps6ka6;c=0.942;p=0.0049	1.28682	0.00508827
Olfr27;c=0.968;p=0.0016	1.28602	0.00184306
Lin54;c=-0.905;p=0.013	1.28539	0.0099714
Nhsl1;c=0.909;p=0.012	1.28316	0.0173583
Dram1;c=-0.944;p=0.0047	1.28259	0.00356163
Col10a1;c=0.898;p=0.015	1.28259	0.0174548
Slc41a3;c=0.899;p=0.015	1.281	0.0173977
Synpo2;c=0.869;p=0.025	1.28022	0.0185376
Slc12a5;c=0.906;p=0.013	1.28007	0.00847027
Ltbp4;c=0.881;p=0.021	1.27721	0.025524
Gm166;c=0.934;p=0.0064	1.27683	0.00770591
Nxpe4;c=-0.945;p=0.0044	1.27587	0.00304414
Furin;c=0.975;p=0.00094	1.27571	0.000610277
Rbl1;c=-0.814;p=0.049	1.27316	0.0371824
Eif4e;c=-0.893;p=0.017	1.26877	0.0220634
2310057N15Rik;c=0.821;p=0.045	1.26858	0.0594519
Rmdn2;c=-0.96;p=0.0023	1.26723	0.00195968
Gm7534;c=0.888;p=0.018	1.26565	0.0130404
Zfp367;c=-0.9;p=0.015	1.26543	0.0107006
Ffar4;c=0.919;p=0.0096	1.26483	0.00852469
Lcn9;c=0.91;p=0.012	1.26266	0.00881718
C1qa;c=0.835;p=0.038	1.26167	0.0471793
Treml4;c=-0.84;p=0.036	1.25964	0.0294058
Sema4c;c=0.928;p=0.0076	1.25892	0.00758082
Bcl11b;c=0.878;p=0.022	1.25775	0.0219031
Msh6;c=-0.84;p=0.036	1.25515	0.0310157
AI481207;c=-0.859;p=0.028	1.25486	0.0260377
Ttc39c;c=0.881;p=0.02	1.25475	0.0243335
Timp4;c=-0.874;p=0.023	1.25299	0.029829
Lca5l;c=-0.949;p=0.0038	1.25181	0.00399623
Sepp1;c=0.897;p=0.015	1.24874	0.0206241
F830045P16Rik;c=-0.815;p=0.048	1.24843	0.0498421
Wdhd1;c=-0.835;p=0.039	1.24783	0.0317622
Mad1l1;c=-0.891;p=0.017	1.24782	0.0136077
Rasa1;c=-0.889;p=0.018	1.24702	0.0191526
Tm4sf19;c=-0.817;p=0.047	1.24574	0.0507627
Sidt2;c=0.904;p=0.013	1.24471	0.0100173
Impdh2;c=-0.83;p=0.041	1.24362	0.0335812
Clcf1;c=0.852;p=0.031	1.24283	0.0360671
1700012B07Rik;c=-0.888;p=0.018	1.24138	0.0263727
Tnfrsf26;c=0.946;p=0.0042	1.24008	0.00296051
Fabp4;c=-0.892;p=0.017	1.23984	0.0233369
Gins2;c=-0.811;p=0.05	1.23955	0.0411506
Mmp1a;c=0.883;p=0.02	1.23796	0.0254933
Itgb8;c=-0.814;p=0.049	1.23775	0.0656602
Grem1;c=0.861;p=0.028	1.23712	0.0337909
Fam133b;c=-0.881;p=0.021	1.23451	0.0179105
Incenp;c=-0.818;p=0.047	1.23296	0.0382448
Clec4a4;c=0.85;p=0.032	1.23259	0.0303113
Lrrc51;c=0.862;p=0.027	1.23258	0.0286875
Hapln4;c=0.941;p=0.0051	1.23058	0.00499919
AI853502;c=-0.879;p=0.021	1.22764	0.0194277
Olfr497;c=0.924;p=0.0084	1.22759	0.0108642
Sh2d3c;c=-0.873;p=0.023	1.22702	0.0240293
Cep63;c=-0.828;p=0.042	1.2253	0.0338278
Vmn2r105;c=0.89;p=0.017	1.22391	0.017941
Nr1h3;c=-0.886;p=0.019	1.22347	0.0156114
Extl1;c=0.835;p=0.039	1.22044	0.0384984
Bnipl;c=0.979;p=0.00064	1.21943	0.000966259
H2-M10.2;c=-0.875;p=0.022	1.21554	0.0295883
Prkch;c=-0.972;p=0.0012	1.21552	0.00130726
Btc;c=0.86;p=0.028	1.21534	0.0294479
Rhod;c=0.823;p=0.044	1.2142	0.0479153
Nmrk1;c=0.91;p=0.012	1.21411	0.0137161
Vim;c=-0.977;p=0.00079	1.21293	0.000752031
Mcm8;c=-0.827;p=0.043	1.21278	0.0347125
Impdh1;c=0.905;p=0.013	1.21098	0.0135561
Emilin2;c=0.947;p=0.0041	1.21044	0.00388123
Smpdl3b;c=-0.842;p=0.035	1.20948	0.0349858
Panx2;c=-0.829;p=0.041	1.20905	0.0454249
Bahcc1;c=-0.873;p=0.023	1.20787	0.0233325
Adgrv1;c=-0.94;p=0.0053	1.20688	0.00347189
Cdca5;c=-0.812;p=0.05	1.20643	0.038792
Syt8;c=0.874;p=0.023	1.20611	0.0252074
6430548M08Rik;c=-0.88;p=0.021	1.20582	0.018633
Il17ra;c=0.91;p=0.012	1.20386	0.0102997
Tex38;c=0.836;p=0.038	1.20214	0.0410059
Tlr4;c=0.943;p=0.0048	1.20186	0.00257622
Mef2b;c=0.843;p=0.035	1.20155	0.042083
6330526H18Rik;c=-0.845;p=0.034	1.19954	0.023852
Ptprg;c=0.886;p=0.019	1.19894	0.0247693
Slc35f4;c=0.864;p=0.026	1.19893	0.0302119
Orai1;c=0.979;p=0.00068	1.19713	0.000399364
Grin3b;c=-0.877;p=0.022	1.19667	0.0164394
Adam8;c=0.895;p=0.016	1.19604	0.011797
Olfr339;c=-0.918;p=0.0098	1.19582	0.0153913
Ska2;c=-0.904;p=0.013	1.19566	0.0120868
Vmn1r84;c=-0.83;p=0.041	1.19564	0.0451383
Sned1;c=0.967;p=0.0016	1.19395	0.0011256
Anxa5;c=-0.921;p=0.0091	1.1932	0.00805451
Skp2;c=-0.9;p=0.015	1.18979	0.0127975
Camkmt;c=-0.831;p=0.04	1.18973	0.0375978
Vmn1r187;c=0.87;p=0.024	1.18876	0.0222092
Tnfrsf11a;c=-0.865;p=0.026	1.18846	0.0237521
Nr1d1;c=0.974;p=0.001	1.18792	0.00113445
Pms1;c=-0.878;p=0.021	1.18778	0.0175217
Slc25a25;c=-0.923;p=0.0086	1.18733	0.00586926
Ninj2;c=0.835;p=0.039	1.18688	0.0328796
Tmem168;c=-0.921;p=0.009	1.18547	0.00636829
Fdps;c=-0.836;p=0.038	1.18488	0.0403319
Mcfd2;c=0.951;p=0.0036	1.18428	0.00354542
Nfatc2;c=-0.844;p=0.035	1.18304	0.0284595
4930550L24Rik;c=0.841;p=0.036	1.18207	0.0415557
Xrn1;c=-0.865;p=0.026	1.18167	0.0217135
Slc35d2;c=0.813;p=0.049	1.1809	0.0412593
Pvrl2;c=0.845;p=0.034	1.17997	0.0305851
Scarb1;c=-0.88;p=0.021	1.17971	0.0302259
B230217C12Rik;c=-0.961;p=0.0023	1.1794	0.00160512
Sms;c=-0.94;p=0.0053	1.17884	0.00411644
LOC102643057;c=-0.852;p=0.031	1.17872	0.0251052
Clec9a;c=-0.89;p=0.017	1.17738	0.0211131
Dnajc9;c=-0.811;p=0.05	1.17553	0.041369
Ctsc;c=0.859;p=0.028	1.17527	0.0301843
Hist1h1e;c=-0.853;p=0.031	1.17448	0.0251718
Lfng;c=0.836;p=0.038	1.17439	0.0382615
Nucb1;c=0.985;p=0.00031	1.17383	0.000343966
1700109H08Rik;c=-0.904;p=0.013	1.17309	0.0118709
Nfkbid;c=-0.875;p=0.023	1.17205	0.01722
AI464131;c=0.9;p=0.015	1.17193	0.0147393
Prx;c=0.905;p=0.013	1.17184	0.0146557
Lsm8;c=-0.87;p=0.024	1.17082	0.0192194
Smc1a;c=-0.822;p=0.045	1.17036	0.0362779
Nr3c2;c=0.883;p=0.02	1.17019	0.0208886
Ptch2;c=0.858;p=0.029	1.16987	0.0376071
Mybphl;c=-0.823;p=0.044	1.16953	0.0339215
Myo1d;c=-0.92;p=0.0093	1.16849	0.0118405
Rilpl2;c=0.922;p=0.0089	1.16817	0.00918029
Camk4;c=-0.948;p=0.004	1.16492	0.00342845
Cse1l;c=-0.813;p=0.049	1.16448	0.0433929
Crct1;c=0.853;p=0.031	1.16411	0.0365009
Pcnt;c=-0.815;p=0.048	1.16397	0.03824
Slc30a8;c=0.817;p=0.047	1.16262	0.0580423
Gm648;c=-0.829;p=0.041	1.16164	0.0508102
Ptpn1;c=-0.983;p=0.00044	1.16106	0.000439395
Tmprss11a;c=0.898;p=0.015	1.16084	0.0114685
P2ry2;c=0.951;p=0.0035	1.15871	0.00262778
Nup205;c=-0.812;p=0.05	1.15794	0.0440426
Defb13;c=0.886;p=0.019	1.15616	0.0134746
Ppp1r12b;c=-0.94;p=0.0053	1.15526	0.00486806
Sfmbt2;c=0.874;p=0.023	1.15457	0.028657
Phka2;c=-0.934;p=0.0063	1.15446	0.00487508
Mtmr14;c=-0.819;p=0.046	1.15424	0.0405066
Defb25;c=0.85;p=0.032	1.15323	0.0315814
Cxcr3;c=-0.923;p=0.0087	1.15308	0.00811733
Ror1;c=0.849;p=0.032	1.15192	0.033675
Med22;c=-0.944;p=0.0046	1.14748	0.00322159
Dqx1;c=0.912;p=0.011	1.14639	0.0126002
Mbd4;c=-0.869;p=0.024	1.14536	0.0187973
Gm5082;c=-0.915;p=0.011	1.14446	0.0095633
F11r;c=0.87;p=0.024	1.14436	0.0284494
Tshz1;c=-0.943;p=0.0048	1.14265	0.00272355
Hist3h2a;c=-0.95;p=0.0036	1.14181	0.00619333
Plcd3;c=0.931;p=0.007	1.14032	0.00515563
Dek;c=-0.863;p=0.027	1.13968	0.0210138
Fus;c=-0.93;p=0.0073	1.13913	0.00866605
Trim37;c=-0.993;p=6.6e-05	1.13882	5.09e-05
Slc15a4;c=-0.843;p=0.035	1.13753	0.0343907
Pask;c=-0.864;p=0.026	1.13746	0.0209903
Zmat3;c=0.918;p=0.0098	1.13688	0.0112191
Rhbdf2;c=0.829;p=0.041	1.13651	0.0347009
K230015D01Rik;c=0.875;p=0.022	1.13583	0.0209784
Palb2;c=-0.862;p=0.027	1.1342	0.0236539
Ctcf;c=-0.972;p=0.0012	1.13266	0.0015566
Zfp710;c=-0.965;p=0.0018	1.13087	0.00222146
Chchd6;c=-0.929;p=0.0074	1.12771	0.00472802
Msra;c=-0.858;p=0.029	1.12496	0.0226341
Arhgef10l;c=-0.837;p=0.038	1.12398	0.0367412
Pold1;c=-0.853;p=0.031	1.12353	0.0257225
Nfam1;c=-0.931;p=0.0069	1.12316	0.00503124
Prph;c=-0.879;p=0.021	1.12311	0.0259038
Fam13a;c=0.856;p=0.03	1.12285	0.0280147
Fam210b;c=0.866;p=0.026	1.12236	0.019317
Cdk14;c=-0.881;p=0.02	1.12219	0.0197841
Kdm5b;c=0.913;p=0.011	1.12103	0.0113406
Ccrn4l;c=-0.92;p=0.0094	1.12101	0.00761284
Nsun6;c=-0.87;p=0.024	1.1195	0.0184249
Fam83e;c=-0.854;p=0.03	1.11948	0.0429754
Satb1;c=0.823;p=0.044	1.11787	0.0389249
Fbxo24;c=0.83;p=0.041	1.11663	0.0462844
Scpep1;c=0.833;p=0.04	1.11602	0.0406324
Cc2d2a;c=-0.963;p=0.0021	1.11582	0.0026021
9430076C15Rik;c=0.88;p=0.021	1.11535	0.0248112
Opn1mw;c=0.909;p=0.012	1.11475	0.00837155
Sh2d6;c=0.823;p=0.044	1.11456	0.0419864
H2-T3;c=-0.944;p=0.0046	1.11314	0.00548921
Ugt1a6b;c=0.825;p=0.043	1.11308	0.0428858
Ptgr1;c=0.908;p=0.012	1.11286	0.0147137
Elmod2;c=-0.814;p=0.049	1.11085	0.0367621
Dhodh;c=-0.847;p=0.033	1.11075	0.0239794
Vmac;c=0.825;p=0.043	1.11043	0.0362827
Abcd1;c=-0.897;p=0.015	1.10909	0.0123707
Psmd10;c=-0.931;p=0.0069	1.10633	0.00435882
Dck;c=-0.909;p=0.012	1.10455	0.0106054
Sema5a;c=-0.851;p=0.032	1.10432	0.0335294
C1qtnf6;c=0.939;p=0.0055	1.10398	0.00649326
LOC102638268;c=0.909;p=0.012	1.10358	0.0114222
Lancl2;c=-0.94;p=0.0054	1.10351	0.00367981
Kel;c=0.882;p=0.02	1.10192	0.0147181
Ttbk1;c=0.951;p=0.0036	1.10101	0.00409194
Cyp2d13;c=0.833;p=0.04	1.10022	0.0326055
Slc4a11;c=0.861;p=0.028	1.09906	0.0304758
Tfeb;c=-0.903;p=0.014	1.09892	0.0119876
Pdss1;c=-0.839;p=0.037	1.09662	0.0333809
Ccdc78;c=-0.839;p=0.037	1.09541	0.0364959
Prex1;c=-0.919;p=0.0096	1.09244	0.0083439
H1fx;c=-0.854;p=0.03	1.09161	0.0256703
Slc25a31;c=0.934;p=0.0063	1.09031	0.00574224
Nkx2-9;c=0.841;p=0.036	1.0902	0.0273709
Wdpcp;c=-0.948;p=0.004	1.09004	0.00308396
Nacc2;c=0.875;p=0.022	1.08902	0.0240055
Lrrc20;c=-0.972;p=0.0011	1.08896	0.000527693
Slc12a2;c=-0.943;p=0.0048	1.08838	0.0072288
Ptpn6;c=-0.949;p=0.0039	1.08825	0.00267912
Tas2r143;c=0.989;p=0.00017	1.0878	0.000510752
Gimap4;c=0.862;p=0.027	1.08618	0.0377696
C130026I21Rik;c=0.922;p=0.0088	1.08583	0.00705796
Mettl15;c=-0.834;p=0.039	1.08388	0.0321043
Shmt2;c=-0.84;p=0.036	1.08182	0.0295502
Ltbp3;c=0.911;p=0.011	1.08113	0.013008
Tmem235;c=-0.941;p=0.0051	1.08067	0.00372115
AA536887;c=0.814;p=0.049	1.07984	0.0448561
Wdr76;c=-0.885;p=0.019	1.07955	0.0134769
Csrp1;c=-0.844;p=0.035	1.07849	0.0246322
Piwil2;c=0.972;p=0.0012	1.0784	0.00176634
Gata3;c=0.955;p=0.0029	1.07831	0.00414899
Slc30a9;c=0.989;p=0.00018	1.07757	0.000294694
Nup160;c=-0.9;p=0.015	1.07586	0.0114272
Bcl2l1;c=0.902;p=0.014	1.07446	0.0132767
Samhd1;c=-0.913;p=0.011	1.07404	0.00845853
Pdlim7;c=0.961;p=0.0022	1.07404	0.00309542
Eda2r;c=0.838;p=0.037	1.07359	0.0355871
Mms22l;c=-0.813;p=0.049	1.07151	0.0384959
Larp7;c=-0.866;p=0.026	1.07087	0.0187384
Nek7;c=-0.815;p=0.048	1.06947	0.0424935
Blvra;c=-0.929;p=0.0074	1.06799	0.00533509
Rcor2;c=0.916;p=0.01	1.0664	0.0115057
Coro2a;c=0.916;p=0.01	1.06604	0.00778706
Smox;c=0.921;p=0.0092	1.06523	0.0104687
Myoz2;c=0.871;p=0.024	1.0636	0.0167639
Hipk1;c=0.859;p=0.028	1.06281	0.0279043
Arhgef38;c=0.916;p=0.01	1.06173	0.0121158
Arpc3;c=-0.814;p=0.049	1.05872	0.0541766
Synpo;c=-0.846;p=0.034	1.05866	0.0425632
4930425F17Rik;c=0.905;p=0.013	1.05865	0.0144763
Birc6;c=-0.853;p=0.031	1.05855	0.0255396
AW554918;c=-0.925;p=0.0082	1.05783	0.00480595
Mme;c=0.866;p=0.026	1.05766	0.0245923
Rfwd3;c=-0.839;p=0.037	1.0576	0.0307238
Tmem140;c=0.838;p=0.037	1.05753	0.0401017
Tesk1;c=-0.934;p=0.0064	1.057	0.00581182
Cd53;c=0.93;p=0.0071	1.05519	0.00576425
Stk33;c=0.85;p=0.032	1.05465	0.0366884
Hsd17b1;c=0.955;p=0.003	1.05459	0.00348955
1700025G04Rik;c=-0.839;p=0.037	1.05318	0.0368408
Mthfd2l;c=0.922;p=0.0088	1.05213	0.0100183
Ccdc65;c=0.88;p=0.021	1.05193	0.0176526
Lipc;c=0.836;p=0.038	1.05171	0.0449731
Gm12250;c=-0.813;p=0.049	1.05084	0.0462718
Zfp382;c=-0.883;p=0.02	1.0498	0.0134615
Spaca5;c=0.909;p=0.012	1.04917	0.00839724
Acaa1b;c=-0.934;p=0.0063	1.04891	0.00442377
Cyth1;c=0.914;p=0.011	1.04816	0.00937686
Abcb1b;c=-0.868;p=0.025	1.04788	0.0176896
Paxip1;c=-0.883;p=0.02	1.04673	0.0156969
Celf2;c=-0.896;p=0.016	1.04561	0.0147379
Pstpip1;c=0.995;p=4.4e-05	1.04435	6.41e-05
Apol7a;c=0.9;p=0.014	1.04374	0.0111949
Cmc2;c=-0.842;p=0.036	1.04344	0.0282884
Ifna16;c=-0.849;p=0.032	1.04339	0.0336069
Dnmt3a;c=-0.888;p=0.018	1.04277	0.0143348
Mitf;c=-0.822;p=0.045	1.04263	0.0344789
Dock3;c=0.948;p=0.004	1.0425	0.00405966
A430105I19Rik;c=0.818;p=0.047	1.0405	0.0461259
Fer;c=0.823;p=0.044	1.04025	0.0460355
Tph1;c=-0.903;p=0.014	1.04016	0.0147343
Kcnh6;c=-0.832;p=0.04	1.0399	0.0359361
Dnase1;c=-0.869;p=0.025	1.03902	0.0174109
Cebpe;c=0.902;p=0.014	1.03798	0.0159344
Phf8;c=-0.911;p=0.012	1.03761	0.0116726
Nbn;c=-0.888;p=0.018	1.03734	0.0155011
Gpr137b;c=-0.845;p=0.034	1.03561	0.0320766
Gm21951;c=-0.966;p=0.0017	1.03225	0.00175817
2010001K21Rik;c=-0.984;p=0.00039	1.0311	0.000748207
Acad10;c=0.896;p=0.016	1.02982	0.0133063
Zfp608;c=0.891;p=0.017	1.0278	0.0138111
Elmo1;c=-0.864;p=0.026	1.02658	0.019571
Gm12666;c=-0.914;p=0.011	1.02655	0.00828571
Smc3;c=-0.813;p=0.049	1.02638	0.0434096
Antxr1;c=-0.993;p=6.4e-05	1.02627	5.22e-05
Rnaset2a;c=0.915;p=0.01	1.02588	0.00966228
Gpsm2;c=-0.824;p=0.044	1.02547	0.0333001
Ccdc173;c=0.822;p=0.045	1.02513	0.0378778
Icam1;c=-0.827;p=0.042	1.02389	0.0452737
Pxdc1;c=0.827;p=0.042	1.02325	0.0325536
Rufy1;c=-0.953;p=0.0033	1.02284	0.00176535
Zfp101;c=-0.817;p=0.047	1.02027	0.0385
H2-Q7;c=0.855;p=0.03	1.01882	0.0322922
Inmt;c=-0.96;p=0.0024	1.01874	0.00230951
Nap1l1;c=-0.891;p=0.017	1.01849	0.0163932
Ppp3cb;c=-0.876;p=0.022	1.01794	0.014483
Fam129a;c=-0.878;p=0.021	1.01763	0.0191912
Pkm;c=-0.897;p=0.016	1.01498	0.0147598
Rfc3;c=-0.844;p=0.035	1.01348	0.0257843
Tmem65;c=0.895;p=0.016	1.01235	0.0136393
Cct6b;c=0.873;p=0.023	1.01185	0.0287682
Itga3;c=0.927;p=0.0078	1.01168	0.0089206
Gpr182;c=0.871;p=0.024	1.01134	0.0244542
Dtnbp1;c=-0.923;p=0.0088	1.01113	0.00653772
Raet1a;c=0.992;p=9.1e-05	1.00976	0.000111211
Rin3;c=-0.835;p=0.039	1.00969	0.0437735
Man2a2;c=0.887;p=0.018	1.00955	0.0203822
Ankrd32;c=-0.877;p=0.022	1.00897	0.0185478
Cacnb3;c=0.839;p=0.037	1.00565	0.0432573
Ube2l6;c=-0.813;p=0.049	1.00525	0.0446089
Cd59a;c=0.915;p=0.011	1.00481	0.0111164
Usp18;c=-0.929;p=0.0074	1.00428	0.0058032
Rasl10a;c=0.872;p=0.023	1.00283	0.0194417
